# Supplementary material for: Genetic variants in mammary development, prolactin signalling and involution pathways explain considerable variation in bovine milk production and milk composition
Source: Genet Sel Evol. 2014 Apr 29;46(1):29. doi: 10.1186/1297-9686-46-29 (PMC4036308; doi:10.1186/1297-9686-46-29)
Supplement: Additional file 1: Table S1a — Number of phenotypes for production traits. Sample sizes adapted from [42]. Table S1b. The minimum and maximum phenotypes for production traits in dairy cattle. Phenotypes are expressed in standard deviations, with a mean of zero within each breed. Adapted from [42]. [file 1297-9686-46-29-S1.zip]

Archive with 2 entries (2 files):
- 6351461661065383_add1a.png
- 6351461661065383_add1b.png
