# Supplementary material for: Genetic variants in mammary development, prolactin signalling and involution pathways explain considerable variation in bovine milk production and milk composition
Source: Genet Sel Evol. 2014 Apr 29;46(1):29. doi: 10.1186/1297-9686-46-29 (PMC4036308; doi:10.1186/1297-9686-46-29)
Supplement: Additional file 3: Figure S1a — Distribution of number of lactations for cows. X-axis is labelled with the mid-point of each bin. Figure S1b. Distribution of number of daughters per bull. X-axis is labelled with the mid-point of each bin. [file 1297-9686-46-29-S3.zip]

Archive with 2 entries (2 files):
- 6351461661065383_add3a.jpeg
- 6351461661065383_add3b.jpeg
